# Supplementary material for: Enhanced Astrocyte Activity and Excitatory Synaptic Function in the Hippocampus of Pentylenetetrazole Kindling Model of Epilepsy
Source: Int J Mol Sci. 2023 Sep 25;24(19):14506. doi: 10.3390/ijms241914506 (PMC10572460; doi:10.3390/ijms241914506)
Supplement: Supplementary file 1 [file ijms-24-14506-s001.zip]

Archive with 1 entries (1 files):
- ijms-2608056-supplementary.pdf
